# Supplementary material for: PERK/Sestrin2 Signaling Pathway Mediated Autophagy Regulates Human Cardiomyocytes Apoptosis Induced by Traffic-Related PM2.5 and Diverse Constituents
Source: Int J Mol Sci. 2025 Apr 17;26(8):3784. doi: 10.3390/ijms26083784 (PMC12027522; doi:10.3390/ijms26083784)
Supplement: Supplementary file 1 [file ijms-26-03784-s001.zip]

Archive with 1 entries (1 files):
- ijms-3551298-supplementary.pdf
